# Supplementary material for: Restoration of CPT1A-mediated fatty acid oxidation in mesothelial cells protects against peritoneal fibrosis
Source: Theranostics. 2023 Aug 15;13(13):4482–96. doi: 10.7150/thno.84921 (PMC10465225; doi:10.7150/thno.84921)
Supplement: Supplementary file 2 — Supplementary table 1. [file thnov13p4482s2.csv]

Fibroblast	Mesothelial cell	Myofibroblast	Endothelial cell	Monocyte	B cell	NK cell	T cell
PDGFRA	UPK3B	ACTA2	PECAM1	S100A9	CD79A	KLRC1	CD3D
MMP2	KRT8	NOTCH3	ADGRL4	S100A8	IGHM	GNLY	IL32
SRPX	KRT19	PLN	PLVAP	FCN1	IGHD	XCL1	TRBC2
FBLN1	KRT18	PPP1R14A	ECSCR.1	CYBB	MS4A1	XCL2	TRAC
C7	SLPI	MYH11	EMCN	MAFB	IGKC	KLRF1	CXCR4
SERPINF1	C19orf33	RERGL	ACKR1	LYZ	TCL1A	KLRD1	CD3E
IGF1	CALB2	NDUFA4L2	PCAT19	CD14	TNFRSF13C	LINC00996	LEPROTL1
LUM	TM4SF1	ACTG2	CLDN5	FCGR3A	LILRA4	CTSW	SARAF
THBS2	CLDN1	COX4I2	TSPAN7	FCER1G	FAM129C	KIR2DL4	CD2
COL14A1	PRG4	SYNPO2	CCL14	AIF1	BCL11A	SH2D1B	IL7R
OLFML3	PLA2G2A	SEPT4	EGFL7	TYROBP	VPREB3	ADGRG3	SPOCK2
PCOLCE	KRT5	LGI4	VWF	RP11-1143G9.4	DERL3	CMC1	PPP2R5C
DPT	LINC01133	GJA4	RAMP2	CD68	BANK1	PRF1	ARHGDIB
MFAP4	MSLN	FRZB	CXorf36	SERPINA1	SCT	NCR1	PIK3IP1
SFRP2	PROCR	CARMN	CLEC14A	C5AR1	MZB1	MATK	LTB
CTHRC1	KLK11	FHL5	JAM2	OLR1	SPIB	NKG7	HMGB2
ISLR	DMKN	RGS5	NRN1	LST1	IGLC2	GZMB	CLEC2D
APOD	OGN	HES4	RAMP3	CLEC7A	LINC00926	KLRC2	LCK
COL6A3	TFPI2	RCAN2	CYYR1	SPI1	BLK	TNFRSF18	CD3G
FBN1	BCHE	LMOD1	MYCT1	MSR1	RP11-117D22.2	SRGAP3	CORO1A
MFAP5	RARRES2	CNN1	FABP4	CCR1	JCHAIN	IL2RB	CD6
DCN	DSG2	MCAM	COL15A1	SLC11A1	RP5-887A10.1	IFITM10	BTG1
SFRP1	CXADR	MYLK	A2M	LINC01272	PTCRA	CAPN12	LIMD2
FBLN5	C3	TINAGL1	MMRN2	CTSB	RP11-693J15.5	TXK	PTPRC
IGF2	CYSTM1	RP11-394O4.5	ZNF385D	CTSS	CD19	PTGDR	EVL
COL12A1	GAS1	C11orf96	ESAM	FPR3	LRRC26	MMP25-AS1	CCL5
RCN3	HAS1	AVPR1A	IL33	CSTA	TNFRSF13B	HOPX	TSC22D3
EMILIN1	MT1E	NTRK2	PTPRB	ZEB2	IGLC3	TMIGD2	ISG20
ELN	PTGIS	FAM162B	APLNR	LILRB2	IGHA1	KLRB1	AES
ASPN	TMEM98	CCDC3	CALCRL	MARCO	KIAA0125	FUT7	OCIAD2
COL5A2	CCDC80	SOD3	LIFR	IFI30	POU2AF1	TRGC1	CD7
FGF7	RARRES1	CASQ2	CD93	C1orf162	C1orf186	HES6	CD52
COL1A2	SEMA3C	WFDC1	SOX18	TYMP	GNG7	CCL4	FXYD5
MRC2	SERPING1	STEAP4	CDH5	CSF1R	IRF8	B3GNT7	HLA-E
CXCL12	KRT7	ITGA7	ADM5	APOBEC3A	BLNK	CHST12	HLA-A
BGN	UPK1B	EFHD1	SELP	AP1S2	KIAA0226L	YPEL1	TRBC1
COL1A1	ADIRF	KCNAB1	RNASE1	CYP1B1	CD79B	APOBEC3G	GLTSCR2
COL5A1	SLC16A1	TBX2-AS1	TIE1	NCF1	PLD4	NCR3	S1PR4
CRISPLD2	EFEMP1	HIGD1B	TM4SF18	FGL2	ZFAT	HVCN1	GMFG
COL6A1	AK1	TBX2	ARHGEF15	FGR	IGHG1	RUNX3	FYN
MXRA8	SLC39A8	TAGLN	FLT1	RETN	IRF4	CD7	GZMM
SFRP4	PTPRF	EDNRA	LDB2	BCL2A1	ADAM28	ABCB1	RPS10
GPX3	CH17-360D5.2	C2orf40	RBP7	LYN	PLAC8	EOMES	LAT
FBLN2	PODXL	MYL9	TMEM88	MS4A7	TSPAN13	ABHD15	CD37
CILP	DSC3	GUCY1A3	NOSTRIN	FBP1	BCL7A	AREG	PABPC1
CXCL14	FAM153B	ADRA2A	FAM110D	LIPA	AFF3	HSH2D	CDC42SE2
C16orf89	RAMP1	NR2F2	THSD7A	CD163	FUT7	NARF	HLA-C
COL6A2	SEMA3B	PTP4A3	ADCY4	CXCL8	POU2F2	SELL	STK17A
CTSK	IGFBP6	FOXS1	SOX17	NCF2	HVCN1	NCAM1	STK4
COL3A1	CFB	LDB3	ERG	C15orf48	IRF7	ARHGAP9	GIMAP7
